# Supplementary material for: Cytokine Profiles of Bronchoalveolar Lavage in Patients with Interstitial Lung Diseases and Non-Allergic Asthma
Source: Int J Mol Sci. 2025 Jul 16;26(14):6831. doi: 10.3390/ijms26146831 (PMC12295261; doi:10.3390/ijms26146831)
Supplement: Supplementary file 1 [file ijms-26-06831-s001.zip]

Archive with 1 entries (1 files):
- ijms-3707337-supplementary.pdf
